# Supplementary material for: On the Jahn–Teller Effect in Silver Complexes of Dimethyl Amino Phenyl Substituted Phthalocyanine
Source: Molecules. 2023 Oct 10;28(20):7019. doi: 10.3390/molecules28207019 (PMC10609293; doi:10.3390/molecules28207019)
Supplement: Supplementary file 1 [file molecules-28-07019-s001.zip]

Archive with 1 entries (1 files):
- molecules-2630241-supplementary.pdf
